# Supplementary material for: A Comparative Analysis and Limited Phylogenetic Implications of Mitogenomes in Infraorder-Level Diptera
Source: Int J Mol Sci. 2025 Jul 25;26(15):7222. doi: 10.3390/ijms26157222 (PMC12346218; doi:10.3390/ijms26157222)
Supplement: Supplementary file 1 [file ijms-26-07222-s001.zip]

Archive with 9 entries (9 files):
- Figure. S1 Heterogeneity and completeness of matric.jpg
- Figure. S2  tree of PCGsRNA.pdf
- Figure. S3 tree of PCGs12RNA.pdf
- Figure. S4 concordance_PCGsRNA.pdf
- Figure. S5 concordance_PCGs12RNA.pdf
- Figure. S6 concord_PCGsRNA_plot.png
- Figure. S7 concord_PCGs12RNA_plot.png
- ijms-3658081-Supplementary information.pdf
- Table S1-S3.xlsx
