# Supplementary material for: A Comparative Analysis and Limited Phylogenetic Implications of Mitogenomes in Infraorder-Level Diptera
Source: Int J Mol Sci. 2025 Jul 25;26(15):7222. doi: 10.3390/ijms26157222 (PMC12346218; doi:10.3390/ijms26157222)
Supplement: Supplementary file 1 [file ijms-26-07222-s001.zip › Table S1-S3.xlsx]

## Sheet: Table S1
Table S1. 205 species of mitogenome sequences in Diptera selected for comparative and phylogenetic analyses in this study. These sequences cover 13 infraorders, 33 superfamilies, 89families with 25 species of mitogenomes being newly seuqneced in this stusy.
Item	Suborder	Infraorder	Superfamily	Family	Subfamily	Species	GenBank nos.	notes
Outgroup		Mecoptera		Bittacidae		Bittacus pilicornis	NC_015118
		Mecoptera		Panorpidae		Neopanorpa pulchra	NC_013180
Ingroup	Nematorcea	Tipulomorpha	Trichoceroidea	Trichoceridae	-	Trichocera bimacula	NC_016169
		Tipulomorpha	Trichoceroidea	Trichoceridae	-	Paracladura trichoptera	NC_016173
		Tipulomorpha	Tipuloidea	Limoniidae	-	Paradelphomyia sp.	KT970061
		Tipulomorpha	Tipuloidea	Limoniidae	-	Limonia phragmitidis	NC_044484
		Tipulomorpha	Tipuloidea	Limoniidae	-	Epiphragma mediale	NC_057085
		Tipulomorpha	Tipuloidea	Limoniidae	-	Hexatoma sp.※	MT511103
		Tipulomorpha	Tipuloidea	Limoniidae	Limoniinae	Antocha sp.※	MT511110
		Tipulomorpha	Tipuloidea	Limoniidae	Limoniinae	Conosia irrorata※	MT511115
		Tipulomorpha	Tipuloidea	Cylindrotomidae	-	Cylindrotoma sp.	KT970060
		Tipulomorpha	Tipuloidea	Pediciidae	-	Pedicia sp.	KT970062
		Tipulomorpha	Tipuloidea	Tipulidae	-	Holorusia flava flava※	MT511104
		Ptychopteromorpha		Ptychopteridae	Ptychopterinae	Ptychoptera qinggouensis	NC_054180
		Ptychopteromorpha		Ptychopteridae	Ptychopterinae	Ptychoptera minuta	NC_050315
		Psychodomorpha	Psychodoidea	Psychodidae	-	Psychoda alternata	NC_069157
		Psychodomorpha	Psychodoidea	Psychodidae	-	Phlebotomus papatasi	NC_028042
		Psychodomorpha	Psychodoidea	Psychodidae	-	Nyssomyia umbratilis	NC_026898
		Psychodomorpha	Psychodoidea	Psychodidae	-	Clogmia albipunctata	NC_060839
		Psychodomorpha	Psychodoidea	Anisopodidae	-	Sylvicola fenestralis	NC_016176
		Psychodomorpha	Tanyderidae	Tanyderidae	-	Protoplasa fitchii	NC_016202
		Psychodomorpha	Blephariceroidea	Blephariceridae	-	Horaia xizangana	MZ562675
		Deuterophlebiidae	Deuterophlebiidae	Deuterophlebiidae	-	Deuterophlebia shasta	MZ562676
		Nymphomyioidea	Nymphomyioidea	Nymphomyiidae	-	Nymphomyia alba	MZ562674
		Bibionomorpha	Bibionoidea	Bibionidae	-	Plecia sp.	MZ562680
		Bibionomorpha	Bibionoidea	Bibionidae	-	Bibio rufiventris	MZ562678
		Bibionomorpha	Bibionoidea	Pleciidae	-	Penthetria simplioipes	MT511121
		Bibionomorpha	Bibionoidea	Pleciidae	-	Piecia hardyi	MT511122
		Bibionomorpha	Pachyneuroidea	Pachyneuridae	-	Cramptonomyia spenceri	NC_016203
		Bibionomorpha	Scatopsoidea	Scatopsidae	-	Coboldia fuscipes	MZ562677
		Bibionomorpha	Scatopsoidea	Scatopsidae	-	Coboldia fuscipes	MZ567016
		Bibionomorpha	Sciaroidea	Keroplatidae	Arachnocampinae	Arachnocampa flava	NC_016204
		Bibionomorpha	Sciaroidea	Keroplatidae	-	Orfelia sp.	MW394227
		Bibionomorpha	Sciaroidea	Keroplatidae	-	Keroplatidae sp.※	MT511114
		Bibionomorpha	Sciaroidea	Sciaridae	-	Trichosia lengersdorfi	NC_046769
		Bibionomorpha	Sciaroidea	Sciaridae	-	Bradysia odoriphaga	NC_061662
		Bibionomorpha	Sciaroidea	Cecidomyiidae	-	Mayetiola destructor	NC_013066
		Bibionomorpha	Sciaroidea	Cecidomyiidae	-	Orseolia oryzae	NC_027680
		Bibionomorpha	Sciaroidea	Cecidomyiidae	-	Rhopalomyia pomum	NC_013063
		Bibionomorpha	Sciaroidea	Mycetophilidae	-	Allodia protenta	NC_060624
		Bibionomorpha	Sciaroidea	Mycetophilidae	-	Acnemia nitidicollis	NC_050318
		Culicomorpha	Culicoidea	Culicidae	Anophelinae	Anopheles sinensis	NC_028016.1
		Culicomorpha	Culicoidea	Culicidae	Culicinae	Aedes aegypti	NC_035159
		Culicomorpha	Culicoidea	Chaoboridae	Chaoborinae	Chaoborus sp.	MK281356
		Culicomorpha	Culicoidea	Dixidae	-	Dixella aestivalis	NC_029354
		Culicomorpha	Culicoidea	Dixidae	-	Dixella sp.	KM245574
		Culicomorpha	Culicoidea	Corethrellidae	-	Corethrella condita	MK281357	（Chaoboridae,NCBI）
		Culicomorpha	Chironomoidea	Simuliidae	-	Simulium aureohirtum	NC_029753
		Culicomorpha	Chironomoidea	Simuliidae	-	Simulium variegatum	NC_033348
		Culicomorpha	Chironomoidea	Simuliidae	-	Simulium maculatum	NC_040120
		Culicomorpha	Chironomoidea	Chironomidae	Chironominae	Axarus fungorum	NC_063909
		Culicomorpha	Chironomoidea	Chironomidae	Chironominae	Polypedilum vanderplanki	NC_028015
		Culicomorpha	Chironomoidea	Chironomidae	Diamesinae	Pagastia lanceolata	NC_063862
		Culicomorpha	Chironomoidea	Chironomidae	Chironominae	Chironomus tentans	NC_069033
		Culicomorpha	Chironomoidea	Chironomidae	Chironominae	Chironomus tepperi	NC_016167
		Culicomorpha	Chironomoidea	Ceratopogonidae	Ceratopogoninae	Culicoides arakawai	NC_009809.1
		Culicomorpha	Chironomoidea	Ceratopogonidae	Forcipomyiinae	Forcipomyia sp.	MK000395
		Culicomorpha	Chironomoidea	Thaumaleidae	-	Thaumalea sp.	MK281359
	Bracehycera	Axymyiomorpha	-	Axymyiidae	-	Protaxymyia sp.	MZ562679
		Stratiomyomorpha	-	Stratiomyidae	Hermetiinae	Hermetia illucens	NC_035232
		Stratiomyomorpha	-	Stratiomyidae	Sarginae	Ptecticus tenebrifer	NC_060842
		Stratiomyomorpha	-	Stratiomyidae	-	Tinda javana	NC_054251
		Stratiomyomorpha	-	Stratiomyidae	-	Ptecticus aurifer※	MT511124
		Xylomyidae	-	Xylomyidae	-	Xylomya moiwana	KT225302
		Xylophagomorpha	Xylophagoidea	Xylophagaidae	Coenomyiinae	Coenomyia ferruginea	NC_051549
		Xylophagomorpha	Xylophagoidea	Xylophagaidae	-	Dialysis sp.	KT225293
		Xylophagomorpha	Xylophagoidea	Xylophagaidae	-	Heterostomus sp.	MH817480
		Tabanomorpha	Tabanoidea	Rhagionidae	-	Desmomyia sinensis	NC_059816
		Tabanomorpha	Tabanoidea	Rhagionidae	-	Symphoromyia crassicornis	NC_063970
		Tabanomorpha	Tabanoidea	Athericidae	-	Suragina sp.	KT225301
		Tabanomorpha	Tabanoidea	Tabanidae	-	Atylotus miser	NC_030000
		Tabanomorpha	Tabanoidea	Tabanidae	-	Haematopota vexativa	NC_059934
		Tabanomorpha	Tabanoidea	Tabanidae	-	Tabanus chrysurus	NC_062705
		Tabanomorpha	Tabanoidea	Tabanidae	-	Tabanidae sp.※	MT511116
		Tabanomorpha	Tabanoidea	Tabanidae	Tabaninae	Atylotus sinensis※	MT511118
		Tabanomorpha	Tabanoidea	Tabanidae	Tabaninae	Tabanus sp.※	MT511107
		Muscomorpha	Nemestrinoidea	Nemestrinidae	Nemestrininae	Trichophthalma punctata	NC_008755
		Muscomorpha	Asiloidea	Asilidae	-	Satanas sp.	KT225300
		Muscomorpha	Asiloidea	Asilidae	-	Leptogaster longicauda	KT225296
		Muscomorpha	Asiloidea	Asilidae	Dasypogoninae	Dasypogon diadema	NC_045239
		Muscomorpha	Asiloidea	Asilidae	Asilinae	Clephydroneura sp.※	MT424762
		Muscomorpha	Asiloidea	Bombyliidae	Anthracinae	Hemipenthes neimengguensis	NC_053887
		Muscomorpha	Asiloidea	Bombyliidae	-	Systropus daiyumshanus※	MT511117
		Muscomorpha	Asiloidea	Therevidae	-	Thereva unica	OX465287
		Muscomorpha	Empidoidea	Dolichopodidae	Diaphorinae	Argyra pingwuensis	NC_051891
		Muscomorpha	Empidoidea	Dolichopodidae	Sciapodinae	Condylostylus luteicoxa	NC_067856
		Muscomorpha	Empidoidea	Empididae	Empidinae	Calohilara tibetensis	NC_059903
		Muscomorpha	Empidoidea	Empididae	Empidinae	Empis separata	NC_053939
		Muscomorpha	Empidoidea	Empididae	-	Hercostomus potanini※	MT511125
		Muscomorpha	Empidoidea	Hybotidae	Hybotinae	Hybos grossipes	NC_064390
		Muscomorpha	Empidoidea	Hybotidae	Ocydromiinae	Anthalia sp.	NC_051551
		Muscomorpha	Platypezoidea	Phoridae	Diplonevra	Diplonevra peregrina	NC_056116
		Muscomorpha	Platypezoidea	Phoridae	-	Puliciphora borinquenensis	NC_058580
		Muscomorpha	Platypezoidea	Platypezidae	-	Platypeza sp.	MF774217
		Muscomorpha	Platypezoidea	Lonchopteridae	-	Lonchoptera multiseta	MF774215
		Muscomorpha	Syrphoidea	Syrphidae	Eristalinae	Orthonevra geniculata	NC_050314
		Muscomorpha	Syrphoidea	Syrphidae	Eristalinae	Tigridemyia acanthofemurilis	NC_067057
		Muscomorpha	Syrphoidea	Syrphidae	Syrphinae	Simosyrphus grandicornis	NC_008754
		Muscomorpha	Syrphoidea	Syrphidae	-	Phytomia zonata※	MT511105
		Muscomorpha	Syrphoidea	Syrphidae	-	Asarkina porcina※	MT511106
		Muscomorpha	Syrphoidea	Syrphidae	-	Microdon sp.※	MT511101
		Muscomorpha	Syrphoidea	Syrphidae	-	Melanostoma sp.※	MT511120
		Muscomorpha	Syrphoidea	Pipunculidae	-	Cephalops aeneus	MT584144
		Muscomorpha	Syrphoidea	Pipunculidae	-	Tomosvaryella palliditarsis	MT410821
		Muscomorpha	Syrphoidea	Pipunculidae	-	Dorylomorpha xanthopus	MT410810
		Muscomorpha	Syrphoidea	Pipunculidae	-	Pipunculus sp.	MF774216
		Muscomorpha	Conopoidea	Conopidae	-	Conops quadrifasciatus	OX457084
		Muscomorpha	Conopoidea	Conopidae	-	Myopa testacea	OX451350
		Muscomorpha	Conopoidea	Conopidae	-	Thecophora atra	OW569402
		Muscomorpha	Carnoidea	Chloropidae	-	Anatrichus pygmaeus	NC_063616
		Muscomorpha	Carnoidea	Chloropidae	-	Cadrema minor	NC_072207
		Muscomorpha	Carnoidea	Milichiidae	-	Phyllomyza obliquusa	MT462165
		Muscomorpha	Carnoidea	Milichiidae	-	Aldrichiomyza flaviventris	MT462160
		Muscomorpha	Carnoidea	Milichiidae	-	Phyllomyza sp.	OP612805
		Muscomorpha	Diopsoidea	Nothybidae	-	Nothybus sumatranus	NC_059897
		Muscomorpha	Diopsoidea	Psilidae	Psilinae	Chamaepsila testudinaria	NC_065363
		Muscomorpha	Diopsoidea	Psilidae	Psilinae	Loxocera sinica	NC_065368
		Muscomorpha	Ephydroidea	Drosophilidae	-	Drosophila melanogaster	NC_024511
		Muscomorpha	Ephydroidea	Drosophilidae	-	Drosophila yakuba	NC_001322
		Muscomorpha	Ephydroidea	Ephydridae	Hydrelliinae	Paralimna concors	NC_059721
		Muscomorpha	Ephydroidea	Ephydridae	-	Scatella tenuicosta	MK353462
		Muscomorpha	Lauxanioidea	Celyphidae	-	Spaniocelyphus pilosus	NC_034924
		Muscomorpha	Lauxanioidea	Celyphidae	-	Celyphus obtectus	KX372558
		Muscomorpha	Lauxanioidea	Lauxaniidae	-	Homoneura interstincta	NC_060541
		Muscomorpha	Lauxanioidea	Lauxaniidae	-	Pachycerina decemlineata	NC_034923
		Muscomorpha	Lauxanioidea	Lauxaniidae	-	Homoneura trypetisoma※	MT511108
		Muscomorpha	Lauxanioidea	Lauxaniidae	-	Homoneura sp.※	MT511111
		Muscomorpha	Lauxanioidea	Lauxaniidae	-	Lauxaniidae sp.※	MT511112
		Muscomorpha	Lauxanioidea	Chamaemyiidae	-	Chamaemyia juncorum	KX372560
		Muscomorpha	Lauxanioidea	Celyphidae	-	Spaniocelyphus sp.※	MT511119
		Muscomorpha	Nerioidea	Cypselosomatidae	-	Formicosepsis sp.	MK644824
		Muscomorpha	Nerioidea	Micropezidae	-	Compsobata cibaria	MT628581
		Muscomorpha	Opomyzoidea	Agromyzidae	Agromyzinae	Melanagromyza sojae	NC_030246
		Muscomorpha	Opomyzoidea	Agromyzidae	Phytomyzinae	Liriomyza bryoniae	NC_016713
		Muscomorpha	Opomyzoidea	Fergusoninidae	-	Fergusonina taylori	NC_016865
		Muscomorpha	Opomyzoidea	Fergusoninidae	-	Fergusonina sp.	HQ872008
		Muscomorpha	Opomyzoidea	Anthomyzidae	-	Anthomyza sp.	MK994187
		Muscomorpha	Opomyzoidea	Clusiidae	-	Clusia tigrina	OV050035
		Muscomorpha	Opomyzoidea	Clusiidae	-	Clusiodes albimanus	MT483689
		Muscomorpha	Sciomyzoidea	Dryomyzidae	-	Dryomyza anilis	NC_063098
		Muscomorpha	Sciomyzoidea	Sepsidae	-	Nemopoda mamaevi	NC_026866
		Muscomorpha	Sciomyzoidea	Sciomyzidae	-	Coremacera marginata	OU612049
		Muscomorpha	Sciomyzoidea	Sciomyzidae	-	Pherbina coryleti	OX030954
		Muscomorpha	Sciomyzoidea	Sciomyzidae	-	Trypetoptera punctulata	MK644823
		Muscomorpha	Sphaeroceroidea	Heleomyzidae	-	Suillia bicolor	MT920421
		Muscomorpha	Tephritoidea	Lonchaeidae	-	Silba sp.	MK913844
		Muscomorpha	Tephritoidea	Piophilidae	-	Piophila casei	NC_065378
		Muscomorpha	Tephritoidea	Piophilidae	-	Piophila megastigmata	OL322703
		Muscomorpha	Tephritoidea	Ulidiidae	-	Tetanops sintenisi	MT795181
		Muscomorpha	Tephritoidea	Platystomatidae	-	Prosthiochaeta sp.	MT528242
		Muscomorpha	Tephritoidea	Platystomatidae	-	Rivellia apicalis	NC_070050
		Muscomorpha	Tephritoidea	Platystomatidae	-	Loxoneura sp.※	MT511102
		Muscomorpha	Tephritoidea	Tephritidae	-	Bactrocera oleae	NC_005333
		Muscomorpha	Tephritoidea	Tephritidae	-	Zeugodacus diversus	NC_071733
		Muscomorpha	Tephritoidea	Tephritidae	-	Zeugodacus depressus※	MT477832
		Muscomorpha	Hippoboscoidea	Hippoboscidae	-	Melophagus ovinus	NC_037368
		Muscomorpha	Hippoboscoidea	Hippoboscidae	-	Ornithomya biloba	NC_061211
		Muscomorpha	Hippoboscoidea	Nycteribiidae	Nycteribiinae	Nycteribia parvula	NC_068095
		Muscomorpha	Hippoboscoidea	Nycteribiidae	Nycteribiinae	Phthiridium szechuanum	NC_068222
		Muscomorpha	Hippoboscoidea	Streblidae	Brachytarsininae	Brachytarsina amboinensis	NC_071917
		Muscomorpha	Hippoboscoidea	Streblidae	Trichobiinae	Paradyschiria parvula	NC_044702
		Muscomorpha	Hippoboscoidea	Streblidae	Trichobiinae	Paratrichobius longicrus	NC_044652
		Muscomorpha	Hippoboscoidea	Glossinidae	-	Glossina austeni	MZ826152
		Muscomorpha	Hippoboscoidea	Glossinidae	-	Glossina pallidipes	MK609854
		Muscomorpha	Muscoidea	Anthomyiidae	Anthomyiinae	Delia antiqua	NC_028226
		Muscomorpha	Muscoidea	Anthomyiidae	Anthomyiinae	Hylemya vagans	NC_050317
		Muscomorpha	Muscoidea	Anthomyiidae	Pegomyinae	Pegoplata infirma	NC_050312
		Muscomorpha	Muscoidea	Fanniidae	-	Fannia scalaris	NC_053661
		Muscomorpha	Muscoidea	Fanniidae	-	Fannia canicularis	NC_068710
		Muscomorpha	Muscoidea	Muscidae	-	Musca sorbens	NC_037910
		Muscomorpha	Muscoidea	Muscidae	-	Hydrotaea ignava	NC_037195
		Muscomorpha	Muscoidea	Muscidae	-	Musca domestica	NC_024855
		Muscomorpha	Muscoidea	Scathophagidae	Scathophaginae	Norellisoma spinimanum	NC_050316
		Muscomorpha	Muscoidea	Scathophagidae	Scathophaginae	Scathophaga stercoraria	NC_024856
		Muscomorpha	Oestroidea	Calliphoridae	Calliphorinae	Aldrichina grahami	NC_026996
		Muscomorpha	Oestroidea	Calliphoridae	Calliphorinae	Chrysomya megacephala※	MT511113
		Muscomorpha	Oestroidea	Calliphoridae	Chrysomyinae	Chrysomya nigripes	NC_028412
		Muscomorpha	Oestroidea	Calliphoridae	Luciliinae	Lucilia sericata	NC_009733
		Muscomorpha	Oestroidea	Oestridae	Cephenemyiinae	Cephenemyia trompe	NC_045881
		Muscomorpha	Oestroidea	Oestridae	Gasterophilinae	Gasterophilus pecorum	NC_029812
		Muscomorpha	Oestroidea	Oestridae	Hypodermatinae	Cephalopina titillator	NC_046479
		Muscomorpha	Oestroidea	Oestridae	Hypodermatinae	Hypoderma sinense	NC_071819
		Muscomorpha	Oestroidea	Oestridae	Hypodermatinae	Hypoderma lineatum	NC_013932
		Muscomorpha	Oestroidea	Oestridae	Oestrinae	Oestrus ovis	NC_059851
		Muscomorpha	Oestroidea	Oestridae	Cephenemyiinae	Cephenemyia stimulator	NC_059850
		Muscomorpha	Oestroidea	Oestridae	Gasterophilinae	Gasterophilus nasalis	NC_042781
		Muscomorpha	Oestroidea	Oestridae	Gasterophilinae	Gyrostigma rhinocerontis	NC_042379
		Muscomorpha	Oestroidea	Oestridae	Oestrinae	Rhinoestrus usbekistanicus	NC_045882
		Muscomorpha	Oestroidea	Polleniidae	-	Pollenia pediculata	NC_053684
		Muscomorpha	Oestroidea	Sarcophagidae	Agriinae	Agria mihalyii	NC_069296
		Muscomorpha	Oestroidea	Sarcophagidae	-	Blaesoxipha lapidosa	NC_063664
		Muscomorpha	Oestroidea	Sarcophagidae	Miltogramminae	Miltogramma oestracea	NC_059872
		Muscomorpha	Oestroidea	Sarcophagidae	Miltogramminae	Phrosinella nasuta	NC_059868
		Muscomorpha	Oestroidea	Sarcophagidae	Miltogramminae	Protomiltogramma cincta	NC_063942
		Muscomorpha	Oestroidea	Sarcophagidae	-	Oxysarcodexia varia	NC_041073
		Muscomorpha	Oestroidea	Sarcophagidae	Paramacronychiinae	Goniophyto honshuensis	NC_059871
		Muscomorpha	Oestroidea	Sarcophagidae	-	Peckia collusor	NC_041079
		Muscomorpha	Oestroidea	Sarcophagidae	-	Ravinia pernix	NC_026196
		Muscomorpha	Oestroidea	Sarcophagidae	-	Sarcophaga diminuta	NC_053674
		Muscomorpha	Oestroidea	Sarcophagidae	-	Sarcophaga graciliforceps	NC_053667
		Muscomorpha	Oestroidea	Sarcophagidae	-	Blepharipa sp.※	MT511109
		Muscomorpha	Oestroidea	Tachinidae	Dexiinae	Trixa longipennis	NC_071919
		Muscomorpha	Oestroidea	Tachinidae	Exoristinae	Blondelia inclusa	NC_072701
		Muscomorpha	Oestroidea	Tachinidae	Phasiinae	Lophosia angusticauda	NC_072285
		Muscomorpha	Oestroidea	Tachinidae	-	Tachinidae sp.※	MT511123
		Muscomorpha	Oestroidea	Rhinophoridae	-	Phyto melanocephala	OW799239
		Muscomorpha	Oestroidea	Rhiniidae	-	Stomorhina lunata	OW121746

## Sheet: Table S2
Table S2. Calibration point, fossil information, calibrating scheme and references used in the analyses for estimating divergence dates.
Calibration point	Fossil species	Fossil type	soft maximum bound (97.5% probability)	references	prior setting (Ma)*
Diptera (crown)	Grauvogelia arzvilleriana	Amber	238-241	[71]	>230
Tipulidae s.l. (crown)	Eotipula parva	Amber	205.6–221.5	[67]	>220
Chironomidae (stem)	Aenne triassica	Amber	208.5-201.3	[28]	>210
Brachycera (crown)	Oligophryne fungivoroides	Amber	195-201.3	[28]	>195
Bombyliidae	Palaeoplatypygus zaitzevi	Amber	165-194	[68]	170
Tabanidae (stem), stem-group Tabanoidea	Palaepangonius sellwoodi, Palaepangonius gordoni, Palaepangonius kensmithi	Amber	127-124	[28,69]	>120
Empidoidea (crown)	Dianafranksia fisheri	Amber	137-139	[28]	>137
Eremoneura (crown)	Protoreogeton	Amber	165-160	[28]	>160
Hippoboscoidea (crown)）	Glossina oligocenus	Amber	33.9-37.8	[21]	>33
References:
[71]. Krzeminski, W.; Krzeminska, E.; Papier, F. Grauvogelia arzvilleriana sp. n.-the oldest Diptera species [Lower-Middle Triassic of France]. Acta Zool. Cracoviensia 1994, 37, 95–99
[67]. Kania-Kłosok, I.; Krzemi ´nska, E.; Ševˇcík, J.; Soszy ´nska-Maj. Fossils Shed a New Light on the Diversity and Disparity of the Family Limoniidae (Diptera, Nematocera). Insects 2021, 12, 206.
[28]. Grimaldi, D.; Engel, M.S. Evolution of the Insects; Cambridge University Press: Cambrige, UK, 2005.
[68]. Li, X.; Teasdale, L.C.; Bayless, K.M.; Ellis, A.G.; Wiegmann, B.M.; Lamas, C.J.E.; Lambkin, C.L.; Evenhuis, N.L.; Nicholls, J.A.; Hartley, D.; Shin, S.; Trautwein, M.; Zwick, A.; Lessard, B.D.; Yeates, D.K. Phylogenomics reveals accelerated late Cretaceous diversification of bee flies (Diptera: Bombyliidae). Cladistics 2021, 37, 276–297
[69]. Grimaldi, D. Diverse orthorrhaphan flies (Insecta, Diptera, Brachycera) in amber from the Cretaceous of Myanmar; American Museum of Natural History: New York, USA, 2016
[21]. Wiegmann, B.M.; Trautwein, M.D.; Winkler, I.S.; Barr, N.B.; Kim, J.W.; Lambkin, C.; Bertone, M.A.; Cassel, B.K.; Bayless, K.M.; Heimberg, A.M.; et al. Episodic radiations in the fly tree of life. Proc. Natl. Acad. Sci. USA 2011, 108, 5690–5695.

## Sheet: Table S3
Supplementary Table 3. The long branch score calculation for PCGs12RNA dataset based on partition model are listed in descending order.
Species	Long branch score
Phthiridium szechuanum	204.693
Nycteribia parvula	203.258
Rhopalomyia pomum	190.662
Mayetiola destructor	175.674
Orseolia oryzae	159.127
Thecophora atra	49.0326
Keroplatidae sp.※	48.7211
Coremacera marginata	46.4507
Puliciphora borinquenensis	43.1146
Culicoides arakawai	42.1886
Paradyschiria parvula	40.1761
Polypedilum vanderplanki	36.479
Chironomus tepperi	35.8565
Axarus fungorum	34.8112
Chironomus tentans	34.7533
Forcipomyia sp.	34.692
Clogmia albipunctata	32.6851
Bradysia odoriphaga	30.2959
Chaoborus sp.	30.2442
Brachytarsina amboinensis	29.8134
Bibio rufiventris	27.9007
Pherbina coryleti	27.7307
Psychoda alternata	27.415
Trichosia lengersdorfi	27.355
Nyssomyia umbratilis	22.0425
Trypetoptera punctulata	21.373
Orfelia sp.	21.2073
Penthetria simplioipes	21.0701
Phlebotomus papatasi	20.8802
Paratrichobius longicrus	20.6173
Plecia sp.	18.733
Arachnocampa flava	17.7712
Conops quadrifasciatus	16.9784
Allodia protenta	15.6322
Clephydroneura sp.※	15.4912
Paracladura trichoptera	15.441
Acnemia nitidicollis	15.4232
Coboldia fuscipes	15.3925
Nymphomyia alba	15.2802
Satanas sp.	14.4177
Piecia hardyi	12.987
Microdon sp.※	11.9971
Corethrella condita	11.6831
Melophagus ovinus	11.1822
Conosia irrorata※	9.1077
Protaxymyia sp.	9.04134
Neopanorpa pulchra	8.8641
Bittacus pilicornis	8.53154
Fergusonina sp.	6.70578
Fergusonina taylori	6.70578
Aedes aegypti	5.53105
Gyrostigma rhinocerontis	5.40665
Cramptonomyia spenceri	5.08367
Lophosia angusticauda	4.98345
Myopa testacea	4.42441
Epiphragma mediale	3.55754
Leptogaster longicauda	3.13908
Holorusia flava flava※	3.00925
Simulium variegatum	2.42123
Pipunculus sp.	2.36713
Horaia xizangana	1.85523
Thaumalea sp.	1.77096
Cylindrotoma sp.	1.69396
Simulium maculatum	1.35579
Phyllomyza sp.	0.902843
Paradelphomyia sp.	0.807254
Cephalopina titillator	0.745286
Simulium aureohirtum	0.646099
Coboldia fuscipes	0.320256
Argyra pingwuensis	0.31667
Phyllomyza obliquusa	0.129933
Anopheles sinensis	-0.0621762
Pachycerina decemlineata	-0.998042
Systropus daiyunshanus※	-1.19918
Antocha sp.※	-1.7299
Ptecticus tenebrifer	-2.32917
Prosthiochaeta sp.	-2.42496
Chamaemyia juncorum	-2.46484
Dixella aestivalis	-2.60657
Ptecticus aurifer※	-2.69394
Dialysis sp.	-3.17353
Loxoneura sp.※	-3.17939
Hemipenthes neimengguensis	-3.18482
Dasypogon diadema	-3.3413
Trixa longipennis	-3.41221
Dixella sp.	-3.75175
Hermetia illucens	-4.05497
Hexatoma sp.※	-4.2257
Limonia phragmitidis	-4.47121
Ptychoptera minuta	-4.7809
Dorylomorpha xanthopus	-4.82267
Trichophthalma punctata	-5.15036
Cephalops aeneus	-5.64092
Condylostylus luteicoxa	-5.86808
Gasterophilus pecorum	-6.25627
Diplonevra peregrina	-6.26736
Ptychoptera qinggouensis	-6.40776
Gasterophilus nasalis	-6.48069
Tomosvaryella palliditarsis	-6.48313
Poecilobothrus potanini※	-7.68611
Asarkina porcina※	-7.79212
Pagastia lanceolata	-7.82329
Rivellia apicalis	-8.1372
Nothybus sumatranus	-8.20902
Rhinoestrus usbekistanicus	-8.50045
Deuterophlebia shasta	-9.17757
Tinda javana	-9.30999
Sylvicola fenestralis	-9.37063
Oestrus ovis	-9.80276
Protoplasa fitchii	-10.2822
Liriomyza bryoniae	-10.3706
Zeugodacus depressus※	-10.5936
Pedicia sp.	-10.6632
Ornithomya biloba	-10.8771
Bactrocera oleae	-11.0905
Tigridemyia acanthofemurilis	-11.1605
Celyphus obtectus	-11.3651
Hypoderma sinense	-12.0154
Suragina sp.	-12.0436
Trichocera bimacula	-12.0578
Hypoderma lineatum	-12.4589
Clusiodes albimanus	-12.4974
Clusia tigrina	-13.1403
Zeugodacus diversus	-13.2323
Tetanops sintenisi	-13.2767
Formicosepsis sp.	-13.4823
Aldrichiomyza flaviventris	-13.5403
Simosyrphus grandicornis	-13.6727
Desmomyia sinensis	-13.7635
Glossina austeni	-13.8489
Melanostoma sp.※	-14.1101
Melanagromyza sojae	-14.1961
Blepharipa sp.※	-14.2145
Miltogramma oestracea	-14.9895
Loxocera sinica	-15.1014
Glossina pallidipes	-15.2244
Hybos grossipes	-15.2713
Hylemya vagans	-15.3674
Phytomia zonata※	-15.4517
Phrosinella nasuta	-15.8304
Blondelia inclusa	-15.9396
Tachinidae sp.※	-16.0097
Coenomyia ferruginea	-16.4178
Cadrema minor	-16.4759
Fannia scalaris	-16.7675
Cephenemyia stimulator	-17.0673
Xylomya moiwana	-17.6383
Cephenemyia trompe	-17.7582
Anatrichus pygmaeus	-17.9306
Nemopoda mamaevi	-18.1655
Platypeza sp.	-18.7178
Orthonevra geniculata	-19.0164
Lonchoptera multiseta	-19.1028
Phyto melanocephala	-19.1662
Tabanus chrysurus	-19.3999
Anthomyza sp.	-19.4124
Haematopota vexativa	-19.5319
Atylotus miser	-20.1288
Homoneura interstincta	-20.1497
Hydrotaea ignava	-20.3912
Musca sorbens	-20.4775
Blaesoxipha lapidosa	-20.6263
Symphoromyia crassicornis	-20.7618
Spaniocelyphus pilosus	-20.8643
Tabanus sp.※	-20.8705
Thereva unica	-20.8942
Atylotus sinensis※	-20.938
Musca domestica	-20.974
Homoneura sp.※	-20.9831
Homoneura trypetisoma※	-21.0433
Anthalia sp.	-21.0714
Pollenia pediculata	-21.0795
Fannia canicularis	-21.0909
Spaniocelyphus sp.※	-21.147
Paralimna concors	-21.1949
Tabanidae sp.※	-21.3816
Empis separata	-21.4796
Norellisoma spinimanum	-21.5499
Protomiltogramma cincta	-21.7342
Agria mihalyii	-21.8017
Calohilara tibetensis	-22.1603
Lauxaniidae sp.※	-22.3861
Delia antiqua	-22.8364
Sarcophaga diminuta	-22.9003
Drosophila melanogaster	-22.9736
Peckia collusor	-23.0175
Heterostomus sp.	-23.4696
Dryomyza anilis	-23.6149
Drosophila yakuba	-23.6438
Goniophyto honshuensis	-23.6687
Sarcophaga graciliforceps	-23.8908
Aldrichina grahami	-24.3528
Chamaepsila testudinaria	-24.3768
Oxysarcodexia varia	-24.561
Scatella tenuicosta	-24.6364
Silba sp.	-24.7206
Piophila megastigmata	-25.1966
Ravinia pernix	-25.1975
Suillia bicolor	-25.3791
Piophila casei	-25.3795
Compsobata cibaria	-25.5364
Chrysomya megacephala※	-25.9181
Scathophaga stercoraria	-26.2106
Stomorhina lunata	-26.4075
Pegoplata infirma	-26.5492
Chrysomya nigripes	-26.6834
Lucilia sericata	-26.8747
